# Supplementary material for: Transcriptional Profiling of Porcine Blastocysts Produced In Vitro in a Chemically Defined Culture Medium
Source: Animals (Basel). 2021 May 14;11(5):1414. doi: 10.3390/ani11051414 (PMC8156047; doi:10.3390/ani11051414)
Supplement: Supplementary file 1 [file animals-11-01414-s001.zip]

Archive with 1 entries (1 files):
- animals-1195921-supplementary.pdf
